# Supplementary material for: Inducible nitric oxide synthase 2 promoter polymorphism and malaria disease severity in children in Southern Ghana
Source: PLoS One. 2018 Aug 17;13(8):e0202218. doi: 10.1371/journal.pone.0202218 (PMC6097674; doi:10.1371/journal.pone.0202218)
Supplement: S1 Table — (XLSX) [file pone.0202218.s001.xlsx]

## Sheet: Sheet1
	S1 table: Demographic and parasitological data of the study participants
ID No	parasite species	parasite density(per ul)	Haemoglobin level	Hemoglobin genotype	Age	Gender	SA	UM	SM	TEMP	CM	Town	Ethenic group	Blantyre coma score	Wbc count	Platelets	Weight/kg	Height/cm	Aged group	Sickling status	G6PD deficiency
8	pf	240	10.3	AA	32	Male	No	Yes	No	37.1		Akwatia	Akyem	5	5.3	465	16	98	25-36	Negative	Full Defect
17	pf	1260	8.6	AA	12	Male	No	Yes	No	39	No	Akyem	Akyem	5	8.2	171	10	72	0-12	Negative	No Defect
18	pf	840	7.8	AA	12	Female	No	Yes	No	36	No	Akyem	Akyem	5	8	84	8	78	0-12	Negative	No Defect
20	pf	2600	10.4	AC	36	Male	No	Yes	No	37.6	No	Boadua	Ewe	5	6.8	337	11	91	25-36	Negative	No Defect
34	pm	608	6.8	AA	3	Male	Yes	No	Yes	37	No	Asamankese	Fanti	0	12.6	473	9	62	0-12	Negative	No Defect
38	pf	348	11.2	AA	60	Male	No	Yes	No	36.5	No	Akwatia	Akyem	5	6	364	21	117	49-60	Negative	No Defect
44	pm	260	9.6	AA	34	Male	No	Yes	No	39.1	No	Boadua	Frafra	5	6.4	216	11	86	25-36	Negative	Full Defect
49	pf	200	10.5	AA	27	Male	No	Yes	No	36.4	No	Boadua	Akyem	5	7.1	237	13	90	25-36	Negative	No Defect
57	pf	150	10.6		12	Male	No	Yes	No	37.2	No	Asamankese	Ewe	5	8.1	324	9	79	0-12	Negative	No Defect
58	pf	81600	10.1	AA	48	Female	No	No	Yes	37.6	No	Boadua	Akyem	5	7.9	110	10	77	37-48	Negative	No Defect
61	pf	74160	9.3	AA	46	Male	No	No	Yes	36.7	No	Asuom	Krobo	5	12.2	147	11	96	37-48	Positive	No Defect
62	pf	120	7.7	AA	60	Female	No	Yes	No	37		Apianimang	Akyem	5	11.4	258	14	105	49-60	Positive	No Defect
66	pf	1200	5.7	AC	36	Female	No	No	No	36.8	No	Boadua	Frafra	5	8.5	214	9.7	85	25-36	Positive	No Defect
67	pf	1200	8.7	AA	18	Female	No	No	No	37.1	No	Apinnamang	Akyem	5	7.9	64	11.2	75	13-24	Positive	No Defect
109	pf	12022	11.8	AA	24	Male	No	Yes	No	39.8	No	Kade	Akyem	5	16.8	125	11	93	13-24	Negative	Full Defect
110	pf	1422	11	AA	14	Female	No	Yes	No	38.4	No	Ankama	Fanti	5	19.5	238	10	83	13-24	Negative	No Defect
112	pf	1132	7.7	AA	56	Female	No	Yes	No	37.7	No	Kade	Akyem	5	7.3	48	15	99	49-60	Negative	No Defect
113	pf	1012	9.5	AC	59	Male	No	Yes	No	38.8	No	Kade	Ewe	5	11.1	124	17	110	49-60	Negative	No Defect
114	pf	1042	106	AS	51	Male	No	No	Yes	38.9	No	Bamennase	Akyem	5	5.2	106	16	101	49-60	Positive	No Defect
124	pf	40800	10.5	AA	45	Female	No	No	Yes	38	No	Akwatia	Ewe	5	7.6	154	14	87	37-48	Negative	No Defect
126	pf	1120	6.3	SC	59	Female	No	Yes	No	37.2	No	Dwamenase	Akyem	5	16.2	128	14	99	49-60	Negative	No Defect
128	pf	800	10.6	AA	31	Male	No	Yes	No	36.8	No	Akwatia	Ewe	5	7.8	14.1	14	87	25-36	Negative	No Defect
130	pf	8320	6.3	AA	25	Male	No	Yes	No	36.6	No	Nkwantanang	Akyem	5	14.6	493	10	83	25-36	Negative	No Defect
139	pf	800	12.2	AA	15	Female	No	Yes	No	38.2	No	Boadua	Akyem	5	11.5	304	11	78	13-24	Negative	No Defect
144	pf	1040	11.4	AA	52	Female	No	No	Yes	39.5	No	Akwatia	Frafra	5	4.3	105	16	110	49-60	Negative	No Defect
145	pf	1280	10.9	CC	26	Male	No	Yes	No	36.6	No	Boadua	Frafra	5	13.2	291	18	116	25-36	Negative	No Defect
146	pf	1460	11.1	AS	45	Male	No	Yes	No	36.6	No	Dwamenase	Akyem	5	10.9	279	13	103	37-48	Positive	No Defect
147	pf	2	9.9	AA	48	Female	No	Yes	No	38.8	No	Afosu	Ewe	5	4.8	71	15	110	37-48	Negative	No Defect
149	pf	12780	8.2	AA	27	Female	No	No	Yes	39.7	No	Boadua	Ewe	5	5.8	49	10	83	25-36	Negative	No Defect
158	pf	19880	7.5	AC	23	Female	No	Yes	No	36.7	No	Nkwantanang	Akyem	5	10.7	125	12	90	13-24	Negative	No Defect
164	pm	1240	10.5	AA	17	Female	No	Yes	No	37.1	No	Asamankese	Frafra	5	8.2	310	9.7	81	13-24	Negative	No Defect
165	pf	1360	7.9	AA	29	Male	No	Yes	No	37.9	No	Anum	Akyem	5	14.6	253	13	96	25-36	Negative	No Defect
166	pf	1680	9.6	AA	44	Male	No	No	Yes	38	No	Akwatia	Frafra	5	10.5	235	15	97	37-48	Negative	No Defect
168	pf	1240	7.8	AA	42	Male	No	Yes	No	39.5	No	Adankrom	Akyem	5	8.4	143	15	97	37-48	Negative	No Defect
173	pf	12440	9.9	AS	50	Female	No	Yes	No	36.6	No	Akwatia	Akyem	5	8.2	552	13	102	49-60	Positive	No Defect
174	pf	15640	9.2	AA	44	Female	No	Yes	No	38.2	No	Adankrom	Akyem	5	9.5	196	18	110	37-48	Negative	No Defect
175	pf	15600	10.4	AA	27	Male	No	No	Yes	38.4	No	Aweamoa	Akyem	5	14.8	282	12	88	25-36	Negative	No Defect
180	pf	1240	9	AA	15	Male	No	Yes	No	36.8	No	Akyem	Fanti	5	8.8	279	9.1	82	13-24	Negative	No Defect
1	pf	200000	9.6	AC	36	Male	No		Yes	37	No	Toperemang	Akyem	5	10.5	127	12.1	94	25-36	Negative	No Defect
2	pf	164000	11	AA	15	Male	No	No	Yes	39.9	No	Boadua	Ewe	5	10.3	176	11	77	13-24	Negative	No Defect
3	pf	34080	7.9	AC	30	Female	No	No	Yes	39.3	No	Nyankum	Ewe	5	10.3	77	13	89	25-36	Negative	No Defect
4	pf	137600	7.5	AA	22	Female	No	NO	Yes	38.9	No	Toperemang	Ga	5	5.3	54	10	78	13-24	Negative	No Defect
6	pf	95200	10	AA	48	Female	No	Yes	No	39	No	Akwadum	Krobo	5	12.8	133	13	94	37-48	Positive	No Defect
7	pf	63840	7.7	AC	23	Female	No	Yes	No	38.7	No	Boadua	Frafra	5	10.1	107	8	77	13-24	Negative	No Defect
9	pf	60000	8.1	AA	21	Female	No	Yes	No	39.1		Adumase	Akyem	5	10.2	72	11	79	13-24	Negative	No Defect
10	pf	400000	10.7	AA	35	Male	No	Yes	Yes	39.8	No	Boadua	Ewe	5	8.9	55	14	95	25-36	Negative	No Defect
11	pf	240	10.7	AA	48	Male	No	Yes	No	38.5	No	Abenase	Akyem	5	7.7	172	14	99	37-48	Negative	Partial Defect
12	pf	39120	11.8	AA	59	Male	No	No	Yes	38.6	No	Apinaman	Akyem	5	15.8	188	18	110	49-60	Negative	No Defect
13	pf	31760	10.8	AA	20	Male	No	No	Yes	37.8	No	Boadua	Fanti	5	20.9	38	10.5	84.4	13-24	Negative	No Defect
14	pf	5360	11.4	AA	60	Female	No	Yes	No	38.5		Akwatia	Ewe	5	19.2	143	14	101	49-60	Negative	No Defect
15	pf	11440	5	AA	14	Female	No	Yes	NO	37.8		Apinaman	Akyem	5	17.6	5.6	9.5	82	13-24	Negative	No Defect
16	pf	30880	11	AA	47	Female	No	Yes	No	36.1	No	Premkese	Fanti	5	4.8	268	13	104	37-48	Negative	No Defect
19	pf	80	6.6	AC	60	Male	No	Yes	No	36.3		Toperemang	Akyem	5	10.5	110	8	102	49-60	Negative	No Defect
22	pf	105600	7.5	AA	2	Female	No	No	Yes	38.3	No	Akwatia	Ashanti	5	10.5	98	10	86	0-12	Negative	No Defect
23	pf	11400	7.8	AA	18	Male	No	Yes	No	36.7	No	Osanase	Fanti	5	9.1	117	8	83	13-24	Negative	Partial Defect
24	pf	11400	10.3	AA	60	Female	No	Yes	No	37.6	No	Boadua	Frafra	5	7	239	15	112	49-60	Negative	Full Defect
25	pf	1400	7.2	AA	11	Female	No	Yes	No	38.5	No	Akwatia	Ewe	5	12.5	60	7.5	89	0-12	Negative	No Defect
26	pf	49560	7.8	AA	30	Male	Yes	No	No	39.9	No	Apinaman	Ewe	5	10	168	16	93	25-36	Negative	No Defect
27	pf	6680	9.7	AA	48	Male	No	Yes	No	36.2	No	Akwatia	Akyem	5	9.3	256	13	104	37-48	Negative	No Defect
28	pf	342000	13.6	AA	48	Male	No	No	Yes	38.4	No	Dwamenase	Akyem	5	4.9	124	15	106	37-48	Negative	No Defect
29	pf	111040	6.5	AA	28	Female	Yes	No	Yes	39.4		Boadua	Akyem	5	4.3	28	12	89	25-36	Negative	No Defect
31	pf	29760	5.4	AA	15	Male	No	Yes	No	37.7	No	Akwatia	Fanti	5	4.5	104	10	74	13-24	Positive	No Defect
32	pf	240	6.1	AA	48	Male	No	Yes	No	38.3	No	Akwatia	Ewe	5	14.4	329	16	105	37-48	Negative	No Defect
33	pf	142240	10.3	AA	48	Female	No	Yes	No	40		Dwamenase	Akyem	5	8.8	111	14	101	37-48	Negative	No Defect
35	pf	283520	6.5	AA	31	Female	No	NO	Yes	41.1		Boadua	Fanti	5	5.6	75	10	82	25-36	Negative	No Defect
36	pf	137920	9.4	AA	36	Female	No	No	Yes	37.2	No	Akwatia	Ewe	5	6.7	62	15	96	25-36	Negative	No Defect
37	pf	108800	8.1	AA	24	Male	No	Yes	No	37.5	No	Akwatia	Fanti	5	7	22	13	98	13-24	Negative	No Defect
39	pf	229200	8.7		36	Male	No	Yes	No	38	No	Akwatia	Akyem	0	10	165	11.5	87	25-36	Negative	No Defect
40	pf	57400	8.1	AA	28	Female	No	Yes	No	37.5	No	Kade	Akyem	5	60	34	10	84	25-36	Negative	No Defect
41	pf	133120	8.9	AA	48	Female	No	No	Yes	36.7	No	Boadua	Fanti	5	11.6	71	16	109	37-48	Negative	No Defect
42	pf	468800	8.3	AA	36	Male	No	No	Yes	38	No	Toperemang	Frafra	5	4.2	77	10.2	92	25-36	Negative	No Defect
43	pf	19840	5.2	AA	1	Male	Yes	No	Yes	39	No	Premkese	Krobo	5	13	97	9	71	0-12	Negative	No Defect
45	pf	52000	5.5	AA	29	Male	No	No	Yes	38.7	No	Adokrom	Akyem	5	5.1	57	10	88	25-36	Negative	No Defect
46	pf	17360	7.3	AA	36	Male	No	No	Yes	40.3	No	Adokrom	Fanti	5	10.7	45	10	88	25-36	Negative	No Defect
47	pf	19600	6.9	AA	36	Male	No	Yes	No	40.3	No	Premkese	Akyem	5	6.6	72	12	94	25-36	Negative	No Defect
48	pf	252800	7.9	AA	36	Female	No	Yes	No	38.6	No	Boadua	Ashanti	5	10.9	32	10	88	25-36	Negative	Partial Defect
50	pf	127680	6.5	AA	30	Male	No	No	Yes	39.6	No	Premkese	Ewe	5	6.3	56	12	95	25-36	Negative	No Defect
52	pf	80	8.9	AA	12	Female	No	Yes	No	39.6	No	Boadua	Ewe	5	39.2	500	7.5	69	0-12	Negative	No Defect
53	pf	90080	8.8	AC	48	Male	No	Yes	No	38.4	No	Tyerepong	Frafra	5	7.6	54	15	105	37-48	Negative	No Defect
55	pf	50880	9.8	AA	24	Male	No	Yes	No	38.7	No	Akwatia	Akyem	5	7.2	287	9.5	81	13-24	Negative	No Defect
56	pf	40480	8.2	AA	27	Female	No	No	No	37.8	No	Akwateng	Akyem	5	6.3	133	9	87	25-36	Negative	No Defect
63	pf	3480	8.9	AC	24	Female	No	No	No	38.4		Akwatia	Akyem	5	18	155	10.8	76	13-24	Positive	No Defect
64	pf	177920	9.9	AA	54	Male	No	No	No	37.1	No	Osenase	Akyem	5	9	32	12	100	49-60	Positive	No Defect
68	pf	440	8.9	AA	36	Male	No	No	No	37.2	No	Boadua	Akyem	5	18.7	112	13	81	25-36	Positive	No Defect
69	pf	114560	11.4	AA	60	Male	No	No	No	36.9	No	Akwatia	Fanti	5	5.6	250	12	99	49-60	Positive	No Defect
70	pf	26400	7.4	AA	48	Male	No	No	No	36.8	No	Boadua	Akyem	5	5	123	13	91	37-48	Positive	No Defect
71	pf	2120	1.8	AA	36	Male	No	No	No	36.5	No	Boadua	Akyem	5	22.5	152	10	88	25-36	Positive	No Defect
72	pf	322000	8.8	AA	7	Female	No	No	No	37	No		Ashanti	5	6.5	55	8.6	63	0-12	Positive	No Defect
73	pf	124160	11.9	AA	7	Female	No	No	No	37.3	No	Kade	Akyem	5	15.2	126	9	71	0-12	Positive	No Defect
74	pf	18400	9	AC	8	Male	No	No	No	37.2	No	Boadua	Ashanti	5	7.8	56	9	62	0-12	Positive	No Defect
75	pf	93200	9.8	AA	46	Male	No	No	No	36.8	No	Apinimang	Akyem	5	13.9	170	10.8	91	37-48	Positive	No Defect
76	pf	90480	8.6	AA	48	Female	No	No	No	36.8	No	Boadua	Akyem	5	24.9	36	10.5	89	37-48	Positive	No Defect
77	pf	52280	7.4	AA	36	Male	No	No	No	37.1	No	Abodam	Akyem	5	5.3	100	12	89	25-36	Positive	No Defect
78	pf	9760	8.8	AA	36	Female	No	No	No	37.6	No	Boadua	Akyem	5	10.6	60	13	87	25-36	Negative	No Defect
79	pf	103840	9.8	AA	36	Female	No	No	No	38.1	No	dwenase	Akyem	5	6	51	12.5	80	25-36	Negative	No Defect
81	pf	42480	10	AC	48	Female	No	No	No	36.5	No	kwabinso	Akyem	5	11.7	100	10.6	85	37-48	Negative	No Defect
82	pf	60560	10.9	AA	48	Male	No	No	No	36.7	No	Boadua	Akyem	5	16.2	226	10	92	37-48	Negative	No Defect
85	pf	165040	9.8	AA	36	Male	No	No	No	37.1	No	Akwatia	Frafra	5	7.7	110	12.8	83	25-36	Negative	No Defect
86	pf	71520	8.4	AS	32	Male	No	No	No	37.1	No	Akwateng	Akyem	5	10.5	159	15.8	90	25-36	Positive	No Defect
87	pf	364400	9.9	AA	46	Male	No	No	No	38.2	No	Prankese	Akyem	5	6.6	143	10.6	87	37-48	Negative	No Defect
88	pf	43280	10.6	AA	36	Female	No	No	No	37.8	No	Boadua	Ewe	5	10.3	172	12.5	86	25-36	Negative	No Defect
89	pf	193120	11.4	AA	36	Male	No	No	No	36.5	No	Boadua	Akyem	5	14.1	196	11.8	89	25-36	Negative	No Defect
91	pf	105120	8	AA	18	Female	No	No	No	36.8	No	Boadua	Akyem	5	16.4	98	11	79	13-24	Negative	No Defect
92	pf	400	5.9	AA	13	Male	No	Yes	No	37.9	No	Dwamenase	Akyem	5	6.5	208	9	76	13-24	Negative	No Defect
93	pf	360	8.6	AA	12	Male	No	Yes	No	38	No	Akwadum	Krobo	5	33.9	293	7	64	0-12	Negative	No Defect
111	pf	23200	9.7	AA	43	Male	Yes	No	No	37.5	No	Otumu	Akyem	5	6.8	82	16	99	37-48	Negative	No Defect
116	pf	56200	8.8	AA	11	Male	No	No	Yes	38.4	No	Kwae	Akyem	5	10.7	111	8	70	0-12	Negative	No Defect
117	pf	36960	9	AA	12	Female	No	Yes	No	36.6	No	Kade	Ewe	5	9.5	186	8	74	0-12	Negative	No Defect
118	pf	138560	8.1	AC	46	Female	No	No	No	39.1	No	Topremang	Akyem	5	6.5	103	12	107	37-48	Negative	No Defect
119	pf	73680	8	AA	38	Male	No	Yes	No	37.6	No	Akwatia	Akyem	5	7.1	79	15	100	37-48	Negative	No Defect
120	pf	167520	11.2	AA	7	Male	No	No	Yes	39.1	No	Akwatia	Hausa	5	4.8	183	15	98	49-60	Negative	No Defect
121	pf	1120	6.1	AC	25	Female	No	Yes	No	36.5	No	Topremang	Ewe	5	29.4	372	12	88	25-36	Negative	No Defect
122	pf	240	7.1	AA	35	Male	No	No	No	38.1	No	Boadua	Akyem	5	5.4	226	16	85	25-36	Negative	No Defect
123	pf	4000	11.3	AA	60	Female	No	No	Yes	39	No	Akwatia	Akyem	5	8.9	132	17	111	49-60	Negative	No Defect
125	pf	29440	10.9	AA	48	Female	No	No	No	38.5	No	Topremang	Akyem	5	12.6	150	15	102	37-48	Negative	No Defect
129	pf	33680	6.8	AA	46	Male	No	Yes	No	36.6	No	Akwatia	Fanti	5	9.7	2.3	15	97	37-48	Negative	No Defect
131	pf	206880	11	AC	26	Male	No	No	Yes	40	No	Asamankese	Akyem	5	12.6	160	11	89	25-36	Negative	No Defect
132	pf	35160	10.5	AA	24	Female	No	Yes	No	39.5	No	Adankrom	Akyem	5	9.8	237	10	84	13-24	Negative	No Defect
135	pf	2600	10	AA	36	Male	No	Yes	No	36.7	No	Asuom	Akyem	5	5	123	14	85	25-36	Negative	No Defect
136	pf	21520	6.9	AS	18	Male	No	Yes	No	36	No	Adankrom	Akyem	5	6.1	152	10	76	13-24	Negative	No Defect
137	pf	424800	8.6	AA	12	Male	No	No	Yes	36.8	No	Apianimang	Akyem	5	46.8	132	4.5	60	0-12	Negative	No Defect
138	pf	46240	11	AA	39	Male	No	No	Yes	39.9	No	Boadua	Ewe	5	9.3	94	13	98	37-48	Negative	No Defect
140	pf	164000	10.3	AA	12	Female	No	No	Yes	39.5	No	Boadua	Ewe	5	13.4	134	7.5	71	0-12	Negative	Partial Defect
142	pf	152800	9.8	AA	20	Male	No	No	Yes	37.4	No	Kade	Ewe	5	21.2	99	10	77	13-24	Negative	No Defect
143	pf	42120	7.5	AA	12	Male	No		Yes	36	No	Kade	Krobo	5	6.6	115	11	97	0-12	Negative	No Defect
148	pf	4360	8.5	AA	24	Female	No	Yes	No	36.8	No	Apianimang	Akyem	5	9	181	11	77	13-24	Negative	No Defect
151	pf	70640	6.7	AA	41	Male	No	Yes	No	36.2	No	Pramkese	Akyem	5	5.2	310	10	91	37-48	Positive	No Defect
152	pf	19760	8.8	AA	29	Female	No	Yes	No	39.8	No	Akwatia	Frafra	5	10	189	10.4	81	25-36	Positive	No Defect
153	pf	30680	18.1	AS	50	Female	No	No	Yes	38.2	No	Osenase	Ewe	5	5.8	58	15	107	49-60	Positive	No Defect
154	pf	10120	9	AS	27	Female	No	Yes	No	37.1	No	Akwadum	Akyem	5	14.5	394	11	81	25-36	Negative	No Defect
155	pf	53520	7.8	AA	59	Male	No	Yes	No	37.7	No	Asuom	Akyem	4	4.4	60	14	103	49-60	Negative	No Defect
156	pf	189440	8.4	AA	32	Male	No	No	Yes	37.4	No	Abodom	Akyem	5	7.3	66	10	83	25-36	Negative	No Defect
157	pf	54880	7.9	AA	53	Female	No	Yes	No	37.8	No	Boadua	Akyem	5	8.4	65	13	96	49-60	Negative	No Defect
159	pf	132800	9.6	AA	57	Male	No	No	Yes	38.8	No	Akwatia	Frafra	5	7.3	117	18	117	49-60	Negative	No Defect
160	pf	52320	9.6	AA	54	Male	No	No	Yes	38.5	No	Kade	Akyem	5	12.4	234	12	94	49-60	Negative	No Defect
162	pf	28560	8.7	AA	13	Female	No	No	Yes	39.1	No	Akwatia	Fanti	5	9.6	138	8	75	13-24	Negative	No Defect
163	pf	109280	7.2	AA	16	Female	No	No	Yes	38.7	No	Akwatia	Frafra	5	16.6	150	8.5	80	13-24	Negative	No Defect
169	pf	400	8.1	AA	51	Male	No	No	Yes	39.1	No	Akwatia	Ewe	5	10.3	257	17	107	49-60	Negative	No Defect
170	pf	217120	10.5	AA	37	Female	No	No	Yes	37.1	No	Sikaniasem	Krobo	5	7.5	74	12	95	37-48	Negative	No Defect
171	pf	24960	5	AA	16	Female	Yes	No	Yes	37	No	Akwatia	Akyem	5	5.4	96	7.5	78	13-24	Negative	No Defect
172	pf	3200	5.9	AA	59	Female	No	Yes	No	37.5	No	Kade	Akyem	5	5	69	16	99	49-60	Negative	No Defect
176	pf	90720	6.5	AA	40	Male	No	Yes	No	36.5	No	Taiwrase	Ewe	5	7	116	11	89	37-48	Negative	No Defect
177	pf	79840	9.9	AA	30	Female	No	Yes	No	38.4	No	Abem	Akyem	5	9.1	139	12	90	25-36	Negative	No Defect
178	pf	180800	10.4	AA	35	Male	No	No	Yes	36.6	No	Otumu	Akyem	5	10.8	197	14	98	25-36	Negative	No Defect
179	pf	29520	6.1	AS	50	Female	No	Yes	No	37	No	Taiwrase	Ewe	5	9	131	11	99	49-60	Positive	No Defect
5	pm	3160	9	AA	48	Male	No	Yes	No	36.6	No	Apramang	Akyem	5	5.3	179	12	98	37-48	Negative	No Defect
21	pfpm	115840	7.4	AA	30	Male	No	No	Yes	38.5	No	Boadua	Fanti	5	11.1	7.6	12	92	25-36	Negative	No Defect
30	pfpm	158560	8.8	AA	18	Female	No	No	Yes	39.5	No	Osanase	Akyem	5	9.9	66	9	86	13-24	Negative	No Defect
51	pfpm	40640	8.6	AA	20	Male	No	Yes	No	38.1	No	Kumpianim	Fanti	5	12.5	93	10	83	13-24	Negative	No Defect
65	pfpm	55440	8.7	AC	18	Male	No	No	No	38	No	Tepromnang	Akyem	5	7.9	64	11.2	78	13-24	Positive	No Defect
127	pfpm	167600	10.3	AA	49	Male	No	Yes	No	36.7	No	Akwatia	Hausa	5	9.5	374	14	8.7	49-60	Negative	No Defect
