# Supplementary material for: Inducible nitric oxide synthase 2 promoter polymorphism and malaria disease severity in children in Southern Ghana
Source: PLoS One. 2018 Aug 17;13(8):e0202218. doi: 10.1371/journal.pone.0202218 (PMC6097674; doi:10.1371/journal.pone.0202218)
Supplement: S2 Table — (XLSX) [file pone.0202218.s002.xlsx]

## Sheet: Sheet1
	S2 table: Molecular data obtained from the PCR analysis of the study participants.
Control sample codes	Gender	G954C Genotype	C1173T Genotype		Cases sample codes	Gender	G954C Genotype	C1173T Genotype	Malaria status
72	Male	GG	CC		52	Female	GG	CC	UM
86	Male	GG	CC		55	Male	GG	CC	UM
44	Female	GG	CC		51	Male	GC	CC	UM
60	Male	GG	CC		67	Female	GC	CC	UM
36	Male	GG	CC		63	Female	GG	CC	UM
77	Female	GG	CC		58	Female	GG	CC	UM
3	Male	CC	CC		79	Female	GG	CC	SM
88	Female	GC	CC		57	Male	GG	CC	UM
56	Female	GG	CC		61	Male	GG	CC	UM
63	Male	GG	CC		64	Male	GG	CC	SM
9	Male	GG	CC		56	Female	GG	CC	UM
22	Male	GG	CC		68	Male	GG	CC	UM
37	Female	GG	CC		66	Female	GG	CT	UM
8	Male	GC	CC		22	Female	GG	CC	SM
28	Male	GC	CC		25	Female	GC	CC	UM
39	Male	GC	CC		144	Female	GG	CC	UM
65	Female	GG	CC		86	Male	GG	CC	UM
5	Male	GG	CC		31	Male	GG	CC	UM
11	Male	GG	CC		21	Male	GG	CC	SM
49	Male	GG	CC		8	Male	GG	CT	UM
74	Male	GG	CC		88	Female	GC	CT	UM
96	Male	GG	CC		28	Male	GG	CC	SM
26	Female	GC	CT		20	Male	GG	CC	UM
100	Male	GC	CC		168	Female	GG	CC	UM
98	Female	GG	CT		27	Male	GC	CC	UM
16	Female	GG	CT		37	Male	GG	CC	SM
95	Female	GG	CT		29	Female	GG	CC	SM
48	Male	GG	CC		33	Female	GG	CC	SM
40	Female	GC	CC		1	Male	GG	CC	SM
75	Male	GG	CC		70	Male	GC	CC	UM
17	Female	GG	CC		50	Male	GG	CC	SM
90	Male	GG	CT		42	Male	GG	CC	SM
2	Male	GG	CC		11	Male	GC	CC	UM
80	Female	GG	CT		77	Male	GC	CT	UM
53	Female	GG	CC		49	Male	GG	CC	UM
15	Male	CC	CT		9	Female	GG	CC	UM
33	Female	GG	CC		75	Male	GG	CC	UM
18	Female	GG	CT		166	Male	GC	CC	UM
55	Female	GG	CC		10	Male	GG	CC	SM
85	Male	GC	CC		12	Male	GG	CT	UM
6	Male	GG	CC		36	Female	GG	CC	SM
99	Female	GG	CC		15	Female	GG	CC	UM
21	Male	GG	CT		43	Male	GG	CC	UM
78	Male	GC	CC		48	Female	GG	CC	SM
84	Female	GG	CC		78	Female	GG	CC	UM
59	Male	GG	CC		53	Male	GG	CC	UM
89	Male	GG	CC		71	Male	GG	CC	UM
61	Male	GG	CC		32	Male	GG	CT	UM
31	Female	GG	CC		72	Female	GG	CC	SM
29	Female	GC	CC		73	Female	GG	CT	SM
23	Male	GC	CC		76	Female	GG	CC	UM
67	Male	GG	CC		152	Female	GG	CC	UM
94	Female	GG	CC		165	Male	GG	CC	UM
19	Male	GG	CC		151	Male	GG	CC	UM
32	Female	GG	CC		158	Female	GG	CC	UM
76	Male	GC	CT		74	Male	GG	CC	UM
47	Female	GG	CC		31	Male	GG	CC	UM
71	Male	GG	CC		153	Female	GC	CT	UM
92	Female	GG	CT		149	Female	GG	CC	UM
12	Male	GG	CC		82	Male	GG	CC	UM
66	Male	GG	CC		89	Male	GG	CC	UM
20	Female	GG	CC		87	Male	GG	CC	UM
1	Male	GC	CC		81	Female	GG	CC	UM
13	Male	GG	CC		69	Male	GG	CC	SM
81	Male	GG	CC		160	Male	GG	CC	UM
73	Male	GG	CC		62	Female	GG	CC	UM
42	Female	GG	CC		30	Female	GG	CC	SM
93	Female	GC	CT		40	Female	GC	CC	UM
97	Male	GG	CC		34	Male	GG	CC	UM
35	Female	GG	CC		85	Male	GG	CC	UM
54	Female	GG	CC		35	Female	GG	CC	SM
79	Male	GG	CC		3	Female	GG	CC	UM
27	Female	GG	CC		19	Male	GG	CC	UM
69	Female	GC	CC		2	Male	GG	CC	SM
70	Female	GG	CC		41	Female	GC	CC	SM
68	Male	GG	CC		65	Male	GG	CC	UM
81	Male	GC	CC		33	Female	GG	CT	SM
25	Female	GG	CC		16	Female	GC	CC	UM
43	Female	GG	CC		137	Male	GG	CC	SM
41	Female	GG	CC		128	Male	GG	CC	UM
4	Male	GC	CC		127	Male	GG	CC	SM
82	Male	GG	CC		110	Female	GG	CC	UM
14	Male	GG	CT		140	Female	GC	CC	SM
45	Female	GG	CC		143	Male	GG	CC	UM
83	Male	GG	CC		119	Male	GG	CC	UM
38	Female	GC	CC		139	Female	GG	CC	UM
30	Female	GG	CC		114	Male	GG	CC	UM
58	Male	GG	CC		126	Female	GG	CC	UM
57	Male	GG	CT		118	Female	GG	CC	SM
24	Female	GC	CC		112	Female	GG	CC	UM
91	Female	GG	CC		156	Male	GG	CC	SM
64	Male	GG	CC		125	Female	GG	CC	UM
51	Female	GG	CC		145	Male	GG	CC	UM
7	Male	GG	CC		148	Female	GC	CT	UM
34	Female	GG	CC		116	Male	GG	CC	UM
52	Female	GG	CC		147	Female	GG	CC	UM
46	Female	GG	CC		177	Female	GG	CC	UM
62	Male	GG	CC		132	Female	GG	CT	UM
50	Male	GG	CC		124	Female	GG	CC	UM
10	Male	GG	CC		109	Male	GC	CC	UM
					121	Female	GG	CT	UM
					135	Male	GG	CC	UM
					113	Male	GC	CC	UM
					176	Male	GG	CC	SM
					173	Female	GG	CT	UM
					170	Female	GG	CC	SM
					171	Female	GG	CT	UM
					175	Male	GG	CC	UM
					146	Male	GG	CC	UM
					136	Male	GG	CC	UM
					111	Male	GC	CC	UM
					179	Female	GC	CC	UM
					122	Male	GG	CC	UM
					138	Male	GG	CC	UM
					117	Female	GG	CC	UM
					129	Male	GG	CC	UM
					178	Male	GG	CC	SM
					155	Male	GG	CC	UM
					172	Female	GG	CC	UM
					120	Male	GG	CC	SM
					157	Female	GG	CC	UM
					131	Male	GG	CC	SM
					180	Male	GG	CC	UM
